# Supplementary material for: Common Hydrogen Bond Interactions in Diverse Phosphoryl Transfer Active Sites
Source: PLoS One. 2014 Sep 19;9(9):e108310. doi: 10.1371/journal.pone.0108310 (PMC4169622; doi:10.1371/journal.pone.0108310)
Supplement: Table S1 — Protein Data Bank structures used in the study. (XLSX) [file pone.0108310.s002.xlsx]

## Sheet: Table S1
Table S1. Protein Data Bank structures used in study. As some structures contain multiple ligands, the specific ligand used in this study is listed.
				Ligand
PDB ID	Resolution	Structure Title	Source	Name	Chain	Number
Proteins with non-catalytic binding sites
1BCP	2.7	Pertussis toxin	Bordetella pertussis	ATP	E	111
1C4K	2.7	Ornithine decarboxylase	Lactobacillus sp. 30A	GTP	A	999
1GZ3	2.30	NAD-dependent malic enzyme	Homo sapiens	ATP	A	601
1H78	2.50	Anaerobic ribonucleotide-triphosphate reductase large chain	Bacteriophage T4	DCP	A	1588
1M7B	2.00	Rnd3/RhoE small GTP-binding protein	Homo sapiens	GTP	A	538
1RA7	2.35	Poliovirus Polymerase with GTP	Human poliovirus 1	GTP	A	1001
1UDW	2.6	Uridine-cytidine kinase 2	Human	CTP	A	301
1V3S	1.85	Nitrogen regulatory protein P-II	Thermus thermophilus	ATP	A	200
1WUR	1.82	GTP cyclohydrolase I	Thermus thermophilus	8DG	A	821
1XBT	2.40	Thymidine kinase, cytosolic	Homo sapiens	TTP	A	1195
1XJK	2.12	ribonucleotide reductase, B12-dependent	Thermotoga maritima	DGT	A	1003
4FYW	2.10	E. coli Adenylate cyclase complexed with CTP	Escherichia coli	CTP	B	202
4FYY	1.94	Aspartate carbamoyltransferase catalytic chain	Escherichia coli	UTP	B	202
2BE9	2.6	Aspartate carbamoyltransferase	archaeon Sulfolobus acidocaldarius	CTP	B	401
2BNF	2.45	Uridylate kinase	Escherichia coli	UTP	A	1242
2CVW	2.40	Ribonucleoside-diphosphate reductase large chain 1	Saccharomyces cerevisiae	TTP	A	1001
2E5Y	1.92	ATP synthase epsilon chain	Bacillus sp. PS3	ATP	A	1001
2EG2	1.72	Nitrogen regulatory protein P-II	Aquifex aeolicus	ATP	A	501
2GNK	2.00	GLNK, nitrogen regulatory protein	Escherichia coli	ATP	A	200
2HS0	2.52	Phosphoribosylformylglycinamidine synthase II	Thermotoga maritima	ATP	A	1065
2HVW	1.67	deoxycytidylate deaminase	Streptococcus mutans	DCP	A	1201
2ILZ	2.50	poliovirus polymerase	Human poliovirus 1	GTP	A	1001
2J7W	2.60	Dengue virus NS5 RNA dependent RNA polymerase domain	Dengue virus	GTP	A	1886
2J9C	1.30	GLNK1, nitrogen regulatory PII-like protein	Methanococcus jannaschii	ATP	A	1116
2J9L	2.30	Chloride channel protein 5	Homo sapiens	ATP	A	1752
2PNN	2.70	Transient receptor potential cation channel subfamily V member 1	Rattus norvegicus	ATP	A	374
2QXX	2.00	Deoxycytidine triphosphate deaminase	Mycobacterium tuberculosis	TTP	A	201
2RD5	2.51	Acetylglutamate kinase-like protein	Arabidopsis thaliana	ATP	C	1000
2UZ3	2.50	Thymidine kinase	Ureaplasma urealyticum	TTP	A	1220
2V9J	2.53	5'-AMP-activated protein kinase catalytic subunit alpha-1	Rattus norvegicus	ATP	E	1328
2VP0	2.20	Deoxynucleoside kinase	Drosophila melanogaster	TTP	A	1210
2WGH	2.30	Ribonucleoside-diphosphate reductase large subunit	Homo sapiens	DTP	A	1745
2XJE	2.30	Cytosolic purine 5'-nucleotidase	Homo sapiens	ATP	A	1490
2XZW	1.95	Nitrogen regulatory protein P-II	Synechococcus elongatus	ATP	A	200
2YCH	2.20	Competence protein PILM	Thermus thermophilus	ATP	A	502
3CQD	1.98	6-phosphofructokinase isozyme 2	Escherichia coli	ATP	A	313
3EK5	2.56	Uridylate kinase	Xanthomonas campestris pv. campestris	GTP	E	2001
3HNC	2.41	Ribonucleoside-diphosphate reductase large subunit	Homo sapiens	TTP	A	802
3IRH	2.40	HD domain protein	Enterococcus faecalis	DGT	A	458
3LF0	2.40	Nitrogen regulatory protein P-II	Mycobacterium tuberculosis	ATP	A	701
3LFZ	2.20	Protein MJ1225 , a putative archaeal homolog of g-AMPK.	Methanocaldococcus jannaschii	ATP	A	281
3MHY	1.40	PII-like protein Pz	Azospirillum brasilense	ATP	A	113
3MW9	2.40	Glutamate dehydrogenase 1	Bos taurus	GTP	A	503
3NCQ	1.24	Nitrogen regulatory protein P-II (GlnB-2)	Archaeoglobus fulgidus	ATP	A	201
3NWY	2.54	Uridylate kinase	Mycobacterium tuberculosis	GTP	A	262
3O0O	1.90	Ribonucleoside-diphosphate reductase	Thermotoga maritima	TTP	A	1001
3TA2	1.90	Nitrogen regulatory protein P-II (GlnB-3)	Archaeoglobus fulgidus	ATP	A	121
3TUV	2.27	Insulin-degrading enzyme	Rattus norvegicus	ATP	A	1020
4A7W	1.80	Uridylate kinase	Helicobacter pylori	GTP	A	1241
1QHA	2.25	Hexokinase type I	Homo sapiens	ANP	A	999
Pα―O3α-cleaving enzymes
1EE1	2.06	NH(3)-dependent NAD(+) synthetase	Bacillus subtilis	ATP	A	5000
1F9A	2.00	NMN adenylyltransferase	Methanocaldococcus jannaschii	ATP	A	700
1FA0	2.60	Poly(A)-polymerase	Saccharomyces cerevisiae	3AT	A	604
1GN8	1.83	Phosphopantetheine adenylyltransferase	Escherichia coli	ATP	A	700
1GQ9	2.6	3-Deoxy-manno-octulosonate cytidylyltransferase	Escherichia coli	CTP	A	1243
1GX5	1.70	RNA-directed RNA polymerase	Hepatitis C virus	GTP	A	1531
1H7G	2.13	3-deoxy-manno-octulosonate cytidyltltransferase	Escherichia coli	CTP	B	1243
1I52	1.50	4-diphosphocytidyl-2-C-methylerythritol synthase	Escherichia coli	CTP	A	1001
1KNY	2.50	Kanamycin nucleotidyltransferase	Staphylococcus aureus	APC	A	556
1LV5	1.95	DNA polymerase I	Geobacillus stearothermophilus	DCP	A	201
1MAU	2.15	tryptophan-tRNA ligase	Geobacillus stearothermophilus	ATP	A	400
1MB9	2.11	Beta-lactam synthetase	Streptomyces clavuligerus	ATP	B	702
1MC3	2.60	Glucose-1-phosphate thymidylyltransferase	Escherichia coli	TTP	A	294
1N2B	1.70	Pantothenate synthetase	Mycobacterium tuberculosis	APC	A	801
1N35	2.50	Minor core protein lambda 3	Mammalian orthoreovirus 3	CH1	A	1291
1N77	2.40	Glutamyl-tRNA synthetase	Thermus thermophilus	ATP	A	600
1NB6	2.6	RNA polymerase (HC-J4)	Hepatitis C virus	UTP	A	1700
1Q19	2.40	Carbapenam Synthetase	Pectobacterium carotovorum	APC	A	505
1Q79	2.15	Poly(A) polymerase alpha	Bos taurus	3AT	A	1000
1RN8	1.93	Deoxyuridine 5'-triphosphate nucleotidohydrolase	Escherichia coli	DUP	A	777
1T7P	2.20	T7 DNA polymerase	Enterobacteria phage T7	DG3	P	23
1V25	2.30	long-chain-fatty-acid-CoA synthetase	Thermus thermophilus	ANP	A	666
1WC5	2.30	Adenylate cyclase	Spirulina platensis	APC	A	1500
1WVC	2.50	Glucose-1-phosphate cytidylyltransferase	Salmonella enterica subsp. enterica serovar Typhi	CTP	A	401
1XDN	1.20	RNA editing ligase MP52	Trypanosoma brucei	ATP	A	501
1XNG	1.70	NH(3)-dependent NAD(+) synthetase	Helicobacter pylori	ATP	A	303
1YBU	2.40	adenylyl cyclase Rv1900c CHD	Mycobacterium tuberculosis	APC	A	601
1YFR	2.15	Alanyl-tRNA synthetase	Aquifex aeolicus	ATP	A	1500
1YID	2.40	tryptophanyl-tRNA synthetase	Deinococcus radiodurans	ATP	B	3000
1ZUN	2.70	Sulfate adenylyltransferase subunit 2	Pseudomonas syringae	AGS	A	600
2AGQ	2.10	DNA polymerase IV	Sulfolobus solfataricus	DTP	A	1814
2AQ4	2.32	DNA repair protein REV1	Saccharomyces cerevisiae	DCP	A	201
2ARU	2.50	Lipoate-protein ligase A	Thermoplasma acidophilum	ATP	A	1065
2B56	1.97	RNA editing complex protein MP57	Trypanosoma brucei	UTP	A	501
2BT1	2.70	Deoxyuridine 5'-triphosphate nucleotidohydrolase	Human herpesvirus 4	DUP	A	1257
2BZ0	2.6	GTP cyclohydrolase II	Escherichia coli	G2P	A	1176
2C5U	2.21	T4 RNA Ligase (RNL1)	Bacteriophage T4	APC	A	1375
2CIC	1.70	Deoxyuridine 5'-triphosphate nucleotide hydrolase	Campylobacter jejuni	DUP	A	1968
2CJA	2.20	Seryl-tRNA synthetase	Methanosarcina barkeri	ATP	A	1505
2FAQ	1.90	LigD polymerase	Pseudomonas aeruginosa	ATP	A	1304
2FMP	1.65	DNA polymerase beta	Homo sapiens	DCT	A	1338
2GA9	2.30	Cap-specific mRNA (nucleoside-2'-O-)-methyltransferase	Vaccinia virus	AGS	D	482
2HQU	2.20	Deoxyuridine 5'-triphosphate nucleotidohydrolase	Homo sapiens	DUP	A	777
2I4O	2.40	Proline-tRNA ligase	Rhodopseudomonas palustris	ATP	A	442
2IHM	2.40	DNA polymerase mu	Mus musculus	D3T	A	638
2IKF	2.00	RNA uridylyl transferase	Trypanosoma brucei	UTP	A	501
2IRY	1.78	DNA ligase-like protein Rv0938/MT0965	Mycobacterium tuberculosis	DGT	A	1102
2J3M	2.30	Prolyl-tRNA synthetase	Enterococcus faecalis	ATP	A	701
2OKE	2.50	Deoxyuridine 5'-triphosphate nucleotidohydrolase	Vaccinia virus	DUP	B	201
2PFO	2.00	DNA polymerase lambda	Homo sapiens	DUP	A	952
2PI4	2.50	DNA-directed RNA polymerase	Enterobacteria phage T7	GH3	A	902
2PY4	1.49	Deoxyuridine 5'-triphosphate nucleotidohydrolase	Mycobacterium tuberculosis	DUP	A	777
2PYL	2.20	Phi29 DNA polymerase	Bacillus phage phi29	TTP	A	3204
2Q0F	2.40	RNA uridylyl transferase	Trypanosoma brucei	UTP	A	501
2QUI	2.40	Tryptophanyl-tRNA synthetase	Homo sapiens	ATP	A	502
2W02	2.20	Achromobactin synthetase protein D (ACSD)	Erwinia chrysanthemi	ATP	A	1588
2XCE	1.85	Probable deoxyuridine 5'-triphosphate nucleotidylhydrolase YNCF	Bacillus subtilis	DUP	C	1131
2XI3	1.70	RNA-directed RNA polymerase	Hepatitis C virus	GTP	A	1001
2XTI	2.40	Asparaginyl-tRNA synthetase	Brugia malayi	ATP	B	1549
2XWL	1.49	2-C-Methyl-D-erythritol 4-phosphate cytidylyltransferase	Mycobacterium smegmatis	CTP	A	301
2XY3	2.55	Prophage DUTPase	Bacillus subtilis	DUP	C	1129
2Y27	1.60	Phenylacetate-coenzyme A ligase	Burkholderia cenocepacia	ATP	A	1440
2Y6P	2.10	3-Deoxy-manno-octulosonate cytidylyltransferase	Aquifex aeolicus	CTP	A	1233
2YAY	1.86	DUTPASE	Leishmania major	DUP	A	1265
2ZCE	1.80	Pyrrolysyl-tRNA synthetase	Methanosarcina mazei	ANP	A	501
2ZUE	2.00	Arginyl-tRNA synthetase	Pyrococcus horikoshii	ANP	A	700
3BJU	2.31	Lysyl-tRNA synthetase	Homo sapiens	ATP	A	603
3BQ1	2.70	DNA polymerase IV	Sulfolobus acidocaldarius	DG3	P	11
3BSO	1.74	RNA dependent RNA polymerase	Norwalk virus	CTP	A	514
3F2B	2.39	DNA-directed DNA polymerase III alpha chain	Geobacillus kaustophilus	DGT	A	1456
3FCE	1.90	D-alanine--poly(phosphoribitol) ligase subunit 1	Bacillus cereus	ATP	A	711
3G5A	1.95	FMN adenylyltransferase	Candida glabrata	APC	C	305
3GQC	2.50	DNA repair protein REV1	Homo sapiens	DCP	A	101
3H4D	2.20	DNA polymerase iota	Homo sapiens	DGT	T	875
3H5Y	1.77	RNA dependent RNA polymerase	Norwalk virus	CTP	A	515
3HIY	2.30	Minor Editosome-Associated TUTase	Trypanosoma brucei	UTP	A	501
3HXY	2.27	Alanyl-tRNA synthetase	Escherichia coli	ACP	A	444
3IAY	2.00	DNA polymerase delta catalytic subunit	Saccharomyces cerevisiae	DCP	A	986
3JZ0	2.00	Lincosamide nucleotidyltransferase	Enterococcus faecium	APC	A	738
3K59	1.92	DNA polymerase II	Escherichia coli	DCP	A	914
3K8D	1.90	3-deoxy-manno-octulosonate cytidylyltransferase	Escherichia coli	CTP	A	1243
3KTQ	2.30	DNA POLYMERASE I	Thermus aquaticus	DCT	A	113
3LWL	2.25	Klenow fragment of Taq polymerase	Thermus aquaticus	DDS	A	1
3MEY	2.50	class II aaRS homologue (Bll0957)	Bradyrhizobium japonicum	ATP	A	1010
3MFH	2.00	DNA polymerase eta	Saccharomyces cerevisiae	DTP	A	514
3N0Y	1.70	Adenylate cyclase 2	Yersinia pestis	APC	A	181
3NBA	2.68	Phosphopantetheine adenylyltransferase	Mycobacterium tuberculosis	APC	A	200
3NCI	1.79	RB69 DNA Polymerase	Enterobacteria phage RB69	DCP	A	904
3NEM	1.89	Aspartyl-tRNA synthetase	Thermococcus kodakarensis	ATP	B	1039
3OVB	1.95	CCA-Adding Enzyme	Archaeoglobus fulgidus	ATP	A	501
3Q23	1.8	Virion RNA polymerase	Enterobacteria phage N4	G2P	A	1108
3REU	1.90	AsnS-like asparaginyl-tRNA synthetase related protein	Pyrococcus abyssi	ATP	A	298
3TI0	1.62	DNA polymerase I	Geobacillus sp.	DG3	A	201
3TSU	1.92	Transcriptional regulatory protein	Escherichia coli	ANP	A	748
3TUX	1.85	RNA 3'-terminal phosphate cyclase	Escherichia coli	ATP	A	501
3VES	2.23	O-carbamoyltransferase TobZ	Streptoalloteichus tenebrarius	APC	A	602
4DQI	1.69	DNA polymerase I	Geobacillus kaustophilus	DCP	D	902
4ECR	1.89	DNA polymerase eta	Homo sapiens	DTP	P	504
4EDK	2.00	DNA primase	Staphylococcus aureus	GTP	A	504
4FH5	2.30	Poly(A) RNA polymerase protein cid1	Schizosaccharomyces pombe	UTP	A	401
O3β―Pγ-cleaving enzymes
1A5U	2.35	Pyruvate kinase	Oryctolagus cuniculus	ATP	A	535
1A82	1.80	Dethiobiotin synthetase	Escherichia coli	ATP	A	802
1AD5	2.6	Haematopoetic cell kinase HCK	Homo sapiens	ANP	A	1
1AM4	2.7	P50-RHOGAP	Homo sapiens	GNP	D	678
1AQ2	1.90	Phosphoenolpyruvate carboxykinase	Escherichia coli	ATP	A	541
1B23	2.6	Elongation factor TU	Escherichia coli + Thermus aquaticus	GNP	P	406
1B63	1.90	MUTL	Escherichia coli K12	ANP	A	380
1BIF	2.00	6-Phosphofructo-2-kinase/fructose-2,6-bisphosphatase	Rattus norvegicus	AGS	A	500
1BXR	2.10	Carbamoyl-phosphate synthase	Escherichia coli	ANP	A	1083
1C1Y	1.90	Ras-related protein RAP-1A	Homo sapiens	GTP	A	170
1CDK	2.00	Camp-dependent protein kinase	Sus scrofa	ANP	A	400
1CM8	2.40	Phosphorylated MAP kinase P38-gamma	Homo sapiens	ANP	A	400
1CSN	2.00	Casein kinase-1	Schizosaccharomyces pombe	ATP	A	299
1D2N	1.75	N-ethylmaleimide-sensitive fusion protein	Cricetulus griseus	ANP	A	1
1DAH	1.64	Dethiobiotin synthetase	Escherichia coli	ACP	A	226
1E4G	2.6	Cell division protein FTSA	Thermotoga maritima	ATP	T	500
1ESN	2.6	Pantothenate kinase	Escherichia coli	ANP	A	401
1EZ1	1.75	Phosphoribosylglycinamide formyltransferase 2	Escherichia coli	ANP	A	400
1F2U	1.60	RAD50 ABC-ATPase	Pyrococcus furiosus	ATP	A	901
1G17	2.00	Ras-related protein SEC4	Saccharomyces cerevisiae	GNP	A	201
1G3R	2.70	Cell division inhibitor	Pyrococcus furiosus	ACP	A	238
1G7T	2.00	Translation initiation factor IF2/EIF5B	Methanothermobacter thermautotrophicus	GNP	A	601
1GJV	2.7	[3-methyl-2-oxobutanoate dehydrogenase [lipoamide]] kinase	Rattus norvegicus	SAP	A	1383
1GS5	1.50	Acetylglutamate kinase	Escherichia coli	ANP	A	1260
1H74	1.90	Homoserine kinase	Methanocaldococcus jannaschii	SAP	B	400
1H7U	2.70	Mismatch repair endonuclease PMS2	Homo sapiens	SAP	A	1366
1I58	1.60	Chemotaxis protein CHEA	Thermotoga maritima	ACP	A	998
1I6I	2.00	Kinesin-like protein KIF1A	Mus musculus	ACP	A	500
1ID0	1.60	PHOQ histidine kinase	Escherichia coli	ANP	A	487
1II0	2.40	Arsenical pump-driving ATPase	Escherichia coli	ATP	A	591
1IR3	1.90	Insulin receptor	Homo sapiens	ANP	A	300
1J7U	2.40	Aminoglycoside 3'-phosphotransferase	Enterococcus faecalis	ANP	A	303
1JST	2.60	Cyclin-dependent kinase-2	Homo sapiens	ATP	A	300
1K5D	2.70	Ran-GPPNHP-RanBP1-RanGAP complex	Homo sapiens	GNP	A	1250
1KHB	1.85	Phosphoenolpyruvate carboxykinase, cytosolic (GTP)	Homo sapiens	GCP	A	704
1KO5	2.28	Gluconate kinase	Escherichia coli	ATP	A	302
1KVK	2.40	mevalonate kinase	Rattus norvegicus	ATP	A	535
1LII	1.73	adenosine kinase	Toxoplasma gondii	ACP	A	799
1LP4	1.86	Protein kinase CK2	Zea mays	ANP	A	340
1M2O	2.50	protein transport protein SEC23	Saccharomyces cerevisiae	GNP	B	5200
1MH1	1.38	RAC1	Homo sapiens	GNP	A	200
1MX0	2.30	Type II DNA topoisomerase VI subunit B	Sulfolobus shibatae	ANP	A	900
1N6H	1.51	Ras-related protein Rab-5A	Homo sapiens	GNP	A	200
1NGJ	2.1	Heat-shock cognate 70 kD protein	Bos taurus	ANP	A	486
1NHI	2.00	DNA mismatch repair protein mutL	Escherichia coli K12	ANP	A	380
1NN5	1.50	thymidylate kinase	Homo sapiens	ANP	A	303
1O6L	1.60	Rac-beta serine/threonine protein kinase	HOMO SAPIENS	ANP	A	1480
1O6Y	2.20	Catalytic domain of PKNB kinase	Mycobacterium tuberculosis	ACP	A	1279
1OXV	1.95	GlcV, the ABC-ATPase of the glucose ABC transporter	Sulfolobus solfataricus	ANP	A	1104
1OYY	2.50	ATP-dependent DNA helicase	Escherichia coli	AGS	A	527
1P3D	1.70	UDP-N-acetylmuramate--alanine ligase	Haemophilus influenzae	ANP	A	603
1PVG	1.80	DNA topoisomerase II	Saccharomyces cerevisiae	ANP	A	901
1PYX	2.40	Glycogen synthase kinase-3 beta	Homo sapiens	ANP	A	1001
1Q97	2.30	SR protein kinase	Saccharomyces cerevisiae	ATP	A	485
1R2Q	1.05	Ras-related protein Rab-5A	Homo sapiens	GNP	A	200
1S16	2.10	Topoisomerase IV subunit B	Escherichia coli	ANP	A	1500
1SVM	1.94	SV40 large T antigen helicase domain	Simian virus 40	ATP	A	800
1SX3	2.00	groEL protein	Escherichia coli	ATP	A	1
1TID	2.50	Anti-sigma F factor	Geobacillus stearothermophilus	ATP	A	200
1TZ6	2.70	aminoimidazole riboside kinase	Salmonella typhimurium LT2	ACP	A	401
1W2C	1.95	Inositol-trisphosphate 3-kinase A	Homo sapiens	ANP	A	1462
1W5A	2.40	Cell division protein FTSZ homolog 1	Methanocaldococcus jannaschii	GTP	A	500
1W5T	2.40	ORC2	Aeropyrum pernix	ANP	A	700
1WUU	2.50	Galactokinase	Homo sapiens	ANP	C	395
1XDP	2.50	Polyphosphate kinase	Escherichia coli	ATP	A	701
1XR1	2.10	Proto-oncogene serine/threonine-protein kinase Pim-1	Homo sapiens	ANP	A	501
1Y8P	2.63	[Pyruvate dehydrogenase [lipoamide]] kinase isozyme 3	Homo sapiens	ATP	A	504
1YTM	2.20	phosphoenolpyruvate carboxykinase [ATP]	Anaerobiospirillum succiniciproducens	ATP	A	541
1Z2P	1.22	inositol 1,3,4-trisphosphate 5/6-kinase	Entamoeba histolytica	ACP	X	1476
1ZAO	1.84	Rio2 serine kinase	Archaeoglobus fulgidus	ATP	A	286
1ZP9	2.00	Rio1 kinase	Archaeoglobus fulgidus	ATP	A	260
1ZXM	1.87	DNA topoisomerase II, alpha isozyme	Homo sapiens	ANP	A	901
2A19	2.50	Eukaryotic translation initiation factor 2 alpha subunit	Saccharomyces cerevisiae	ANP	B	1640
2A2D	2.20	N-acetylgalactosamine kinase	Homo sapiens	ANP	A	461
2AFK	2.30	Nitrogenase molybdenum-iron protein	Azotobacter vinelandii	ACP	E	1292
2AJ4	2.40	Galactokinase	Saccharomyces cerevisiae	ANP	A	532
2BMU	2.55	Uridylate kinase	Pyrococcus furiosus	ANP	A	1226
2C49	1.92	Nucleoside kinase	Methanococcus jannaschii	ANP	A	1304
2DB3	2.20	ATP-dependent RNA helicase vasa	Drosophila melanogaster	ANP	A	2901
2DDO	2.60	Pyridoxine kinase	Escherichia coli	ATP	A	285
2DWP	2.70	6-phosphofructo-2-kinase/fructose-2,6-biphosphatase 3	Homo sapiens	ACP	A	700
2E8A	1.77	Heat shock 70kDa protein 1A	Homo sapiens	ANP	A	601
2EWS	2.05	Pantothenate kinase	Staphylococcus aureus subsp. aureus	ANP	A	1001
2FPM	2.00	DNA repair and recombination protein radA	Methanococcus voltae	ANP	A	401
2GJK	2.60	Upf1 helicase core	Homo sapiens	ANP	A	990
2GS7	2.60	EGFR kinase	Homo sapiens	ANP	A	301
2HF9	1.90	Probable hydrogenase nickel incorporation protein hypB	Methanocaldococcus jannaschii	GSP	A	300
2HS4	2.70	Phosphoribosylformylglycinamidine synthase II	Thermotoga maritima	ACP	A	900
2IO7	2.70	Bifunctional glutathionylspermidine synthetase/amidase	Escherichia coli	ANP	A	964
2IS4	2.6	DNA helicase II	Escherichia coli	ANP	A	700
2J0L	2.30	Focal adhesion kisase 1	Gallus gallus	ANP	A	1689
2J4J	2.10	Uridylate kinase	Sulfolobus solfataricus	ACP	D	228
2JG1	2.00	Tagatose-6-phosphate kinase	Staphylococcus aureus	ANP	A	1312
2JLV	1.90	Serine protease subunit NS3	Dengue virus 4	ANP	A	1619
2P0C	2.40	Proto-oncogene tyrosine-protein kinase MER	Homo sapiens	ANP	A	1
2PUN	2.30	Methylthioribose kinase	Bacillus subtilis	ACP	A	999
2PZE	1.70	Cystic fibrosis transmembrane conductance regulator	Homo sapiens	ATP	A	1
2Q7D	1.60	Inositol-tetrakisphosphate 1-kinase	Homo sapiens	ANP	A	917
2QEY	1.90	Phosphoenolpyruvate carboxykinase, cytosolic [GTP]	Rattus norvegicus	GTP	A	2696
2QF7	2.00	Pyruvate carboxylase protein	Rhizobium etli	AGS	A	1162
2QO9	1.55	Ephrin receptor	Homo sapiens	ANP	A	948
2QQ0	1.50	Thymidine kinase	Thermotoga maritima	ANP	A	601
2QT0	1.92	riboside kinase 1	Homo sapiens	ANP	A	1102
2QTV	2.50	Protein transport protein SEC23	Saccharomyces cerevisiae	GNP	B	200
2VOR	2.30	Folylpolyglutamate synthase protein FOLC	Mycobacterium tuberculosis	ACP	A	1490
2VPQ	2.10	Acetyl-COA carboxylase	Staphylococcus aureus	ANP	A	1449
2W00	2.60	HSDR subunit of the ECOR124I restriction enzyme	Escherichia coli	ATP	A	1886
2WJI	1.90	Ferrous iron transport protein B homolog	Methanocaldococcus jannaschii	GNP	A	1166
2X9H	2.7	Myosin-2 heavy chain	Dictyostelium discoideum	AD9	A	1001
2XAN	2.20	Inositol-pentakisphosphate 2-kinase	Arabidopsis thaliana	ANP	A	600
2Z1U	2.00	Hydrogenase expression/formation protein HypE	Desulfovibrio vulgaris subsp. vulgaris	ATP	A	342
3A1C	1.85	P- and N-domains of CopA, a copper-transporting P-type ATPase	Archaeoglobus fulgidus	ACP	A	997
3A4L	1.80	L-seryl-tRNA(Sec) kinase	Methanocaldococcus jannaschii	ANP	A	301
3AR2	2.50	Sarcoplasmic/endoplasmic reticulum calcium ATPase 1	Oryctolagus cuniculus	ACP	A	1002
3ATT	2.00	Rv3168, a putative aminoglycoside antibiotics resistance enzyme	Mycobacterium tuberculosis	ATP	A	510
3C1M	2.30	threonine-sensitive aspartokinase	Methanocaldococcus jannaschii	ANP	A	472
3C9T	2.6	Thiamine monophosphate kinase	Aquifex aeolicus	ACP	A	307
3CQD	1.98	6-phosphofructokinase isozyme 2	Escherichia coli	ATP	B	312
3DCB	2.50	Kinesin-like protein Nod	Drosophila melanogaster	ANP	A	401
3DT7	1.50	Phosphoenolpyruvate carboxykinase, cytosolic [GTP]	Rattus norvegicus	GTP	A	800
3E7E	2.31	Mitotic checkpoint serine/threonine-protein kinase BUB1	Homo sapiens	ATP	A	1501
3EHG	1.74	Sensor kinase (YocF protein)	Bacillus subtilis	ATP	A	1
3EQD	2.10	Dual specificity mitogen-activated protein kinase kinase 1	Homo sapiens	AGS	A	2
3ETH	1.60	Phosphoribosylaminoimidazole carboxylase ATPase subunit	Escherichia coli	ATP	A	400
3EW9	2.40	DNA repair and recombination protein radA	Methanococcus maripaludis	ANP	A	401
3F5M	2.7	6-phospho-1-fructokinase (ATP-dependent phosphofructokinase)	Trypanosoma brucei	ATP	A	1001
3F5U	2.00	Death-associated protein kinase 1	Homo sapiens	ANP	A	296
3FHT	2.20	ATP-dependent RNA helicase DDX19B	Homo sapiens	ANP	A	480
3G3R	2.00	Vacuolar transporter chaperone 4	Saccharomyces cerevisiae	ANP	A	1000
3GON	1.90	Phosphomevalonate kinase	Streptococcus pneumoniae	ANP	A	500
3GPL	2.50	Exodeoxyribonuclease V, subunit RecD, putative	Deinococcus radiodurans R1	ANP	A	801
3GQI	2.50	Basic fibroblast growth factor receptor 1	Homo sapiens	ACP	A	775
3HQD	2.19	Kinesin-like protein KIF11	Homo sapiens	ANP	A	601
3I5X	1.90	ATP-dependent RNA helicase MSS116	Saccharomyces cerevisiae	ANP	A	1000
3IDB	1.62	cAMP-dependent protein kinase catalytic subunit alpha	Mus musculus	ANP	A	450
3IEV	1.90	GTP-binding protein era	Aquifex aeolicus	GNP	A	501
3JVV	2.60	Twitching mobility protein	Pseudomonas aeruginosa	ACP	A	400
3K5H	2.10	Phosphoribosyl-aminoimidazole carboxylase	Aspergillus clavatus	ATP	A	400
3Q86	2.38	Nucleoside diphosphate kinase	Staphylococcus aureus subsp. aureus	GTP	A	158
3QF7	1.90	Rad50	Thermotoga maritima	ANP	A	853
3QXC	1.34	Dethiobiotin synthetase	Helicobacter pylori	ATP	A	221
3RLF	2.20	Maltose/maltodextrin import ATP-binding protein MalK	Escherichia coli	ANP	A	2501
3RUV	2.24	Chaperonin	Methanococcus maripaludis	ANP	A	545
3RYC	2.10	Tubulin alpha chain	Ovis aries	GTP	A	600
3SUC	2.15	Preneck appendage protein	Bacillus phage phi29	ATP	A	856
3T1Q	2.70	Gliding protein mglA	Thermus thermophilus	GNP	A	197
3T9D	1.85	Inositol Pyrophosphate Kinase	Homo sapiens	ANP	A	401
3TII	2.50	Tubulin tyrosine ligase	Xenopus (Silurana) tropicalis	ANP	A	700
3UIE	1.79	Adenylyl-sulfate kinase 1, chloroplastic	Arabidopsis thaliana	ANP	A	402
3V2U	2.11	Galactose/lactose metabolism regulatory protein GAL80	Saccharomyces cerevisiae	ATP	C	523
4AZW	2.47	WBDD	Escherichia coli	ATP	A	1450
4DLU	1.60	GTPase HRas	Homo sapiens	GNP	A	201
4EHU	1.60	Activator of 2-hydroxyisocaproyl-CoA dehydratase	Clostridium difficile	ANP	A	302
4F6T	1.60	Molybdenum storage protein subunit alpha	Azotobacter vinelandii	ATP	A	301
