# Supplementary material for: Common Hydrogen Bond Interactions in Diverse Phosphoryl Transfer Active Sites
Source: PLoS One. 2014 Sep 19;9(9):e108310. doi: 10.1371/journal.pone.0108310 (PMC4169622; doi:10.1371/journal.pone.0108310)
Supplement: Table S2 — Structure selection criteria. (XLSX) [file pone.0108310.s003.xlsx]

## Sheet: Table S2
Table S2. Structure selection criteria.
The database was initially populated with all entries in the Protein Data Bank as of October 3rd, 2012 with resolution better than 2.7 Å that contained one of the ligands listed in Table S1. From 1866 structures, the following elimination criteria were applied, leaving 305 in a curated database.
1. No associated journal article was available
2. There was a mutation within 20Å of the active site ligand.
3. The authors indicated in the associated paper that a remote mutation affected the active site conformation.
4. Of the same protein, complexed with different ligands, only the highest resolution structure was retained.
5. The authors indicated that the structure was of a non-productive configuration.
6. Only structures containing the essential metal ion cofactors were retained for O3β―Pγ and Pα―O3α cleaving enzymes
7. If the ligand was in multiple conformations in the structure.
8. If any of the phosphoryl group atoms in the ligand had B-factors above 80 Å2.
9. If any residues coordinating the ligand were absent.
10. If a protein catalyzed cleavage of multiple phosphoanhydride bonds.
11. Only enzymes that cleaved either the O3β―Pγ or Pα―O3α bonds or did not cleave any phosphoanhydride bond were used.
12. If an inhibitor was present that affected the active site conformation.
