# Supplementary material for: Common Hydrogen Bond Interactions in Diverse Phosphoryl Transfer Active Sites
Source: PLoS One. 2014 Sep 19;9(9):e108310. doi: 10.1371/journal.pone.0108310 (PMC4169622; doi:10.1371/journal.pone.0108310)
Supplement: Table S4 — Pairwise t-tests between structure sets, riding hydrogens added. (XLSX) [file pone.0108310.s005.xlsx]

## Sheet: Table S4
Table S4. Pairwise t-tests between stucture sets that contain riding hydrogens. The interpretation in the main paper is based on Table S3, without riding hydrogens. Interaction count normalized by the number of lone pairs in each oxygen group are given in parentheses.
A
Resolution Cutoff: 2.7Å. Interactions between waters and ligands are not included. For non-bridging oxygens, interations are totaled over the two (α, β) or three (γ) oxygens in the group. In parentheses, the number of interactions is normalized by the number of lone pairs.
		Non-bridging oxygens			Bridging oxygens
Structure set	# structures	Mean +/ Standard error
		α	β	γ	O5'	α	β
O3β―Pγ-cleaving sites	155	2.2 ± 0.1 (0.4)	3.8 ± 0.1 (0.8)	4.5 ± 0.2 (0.6)	0.1 ± 0.0 (0.0)	0.2 ± 0.0 (0.1)	0.7 ± 0.1 (0.3)
Pα―O3α-cleaving sites	100	2.6 ± 0.1 (0.5)	3.2 ± 0.2 (0.6)	4.0 ± 0.2 (0.5)	0.1 ± 0.0 (0.1)	0.4 ± 0.1 (0.2)	0.4 ± 0.1 (0.2)
Non-catalytic binding sites	50	1.9 ± 0.2 (0.4)	2.3 ± 0.2 (0.5)	3.9 ± 0.3 (0.5)	0.2 ± 0.1 (0.1)	0.2 ± 0.1 (0.1)	0.5 ± 0.1 (0.2)
p-values from pairwise t-tests
		α	β	γ	O5'	α	β
O3β―Pγ-cleaving sites vs. non-catalytic binding sites		0.22966	1.1e-08	0.02869	0.27743	0.90325	0.04461
Pα―O3α-cleaving sites vs. non-catalytic binding sites		0.01454	0.00166	0.69846	0.79571	0.16963	0.2256
O3β―Pγ-cleaving sites vs. Pα―O3α-cleaving sites		0.08075	0.00373	0.02869	0.30615	0.04421	1.4e-05
B
Resolution Cutoff: 2.0Å. Interactions between waters and ligands are included.
		Non-bridging oxygens			Bridging oxygens
Structure set	# structures	Mean +/ Standard error
		α	β	γ	O5'	α	β
O3β―Pγ-cleaving sites	72	3.9 ± 0.1 (0.8)	4.8 ± 0.2 (1.0)	6.7 ± 0.3 (0.8)	0.1 ± 0.1 (0.1)	0.3 ± 0.1 (0.1)	1.0 ± 0.1 (0.5)
Pα―O3α-cleaving sites	45	4.6 ± 0.2 (0.9)	4.8 ± 0.2 (1.0)	6.8 ± 0.3 (0.9)	0.4 ± 0.1 (0.2)	0.6 ± 0.1 (0.3)	0.6 ± 0.1 (0.3)
Non-catalytic binding sites	17	3.8 ± 0.4 (0.8)	4.2 ± 0.4 (0.8)	7.0 ± 0.4 (0.9)	0.0 ± 0.0 (0.0)	0.3 ± 0.1 (0.1)	0.4 ± 0.1 (0.2)
p-values from pairwise t-tests
		α	β	γ	O5'	α	β
O3β―Pγ-cleaving sites vs. non-catalytic binding sites		0.8632	0.196	0.6431	0.52775	0.91111	0.00051
Pα―O3α-cleaving sites vs. non-catalytic binding sites		0.1289	0.2081	0.7987	0.06885	0.18605	0.2587
O3β―Pγ-cleaving sites vs. Pα―O3α-cleaving sites		0.0374	0.9707	0.8169	0.06885	0.01965	0.00107
C
Resolution Cutoff: 2.0Å. Interactions between waters and ligands are not included.
		Non-bridging oxygens			Bridging oxygens
Structure set	# structures	Mean +/ Standard error
		α	β	γ	O5'	α	β
O3β―Pγ-cleaving sites	72	2.2 ± 0.1 (0.4)	4.0 ± 0.2 (0.8)	4.5 ± 0.2 (0.6)	0.1 ± 0.1 (0.0)	0.2 ± 0.0 (0.1)	0.7 ± 0.1 (0.3)
Pα―O3α-cleaving sites	45	2.7 ± 0.2 (0.5)	3.6 ± 0.2 (0.7)	4.2 ± 0.3 (0.5)	0.1 ± 0.1 (0.0)	0.4 ± 0.1 (0.2)	0.3 ± 0.1 (0.2)
Non-catalytic binding sites	17	2.0 ± 0.2 (0.4)	3.0 ± 0.4 (0.6)	4.7 ± 0.3 (0.6)	0.0 ± 0.0 (0.0)	0.2 ± 0.1 (0.1)	0.3 ± 0.1 (0.1)
p-values from pairwise t-tests
		α	β	γ	O5'	α	β
O3β―Pγ-cleaving sites vs. non-catalytic binding sites		0.54851	0.02046	0.62201	0.5967	0.8956	0.0142
Pα―O3α-cleaving sites vs. non-catalytic binding sites		0.09271	0.16592	0.1833	0.5967	0.2196	0.8245
O3β―Pγ-cleaving sites vs. Pα―O3α-cleaving sites		0.09271	0.20595	0.1833	0.9173	0.027	0.0016
