# Supplementary material for: Common Hydrogen Bond Interactions in Diverse Phosphoryl Transfer Active Sites
Source: PLoS One. 2014 Sep 19;9(9):e108310. doi: 10.1371/journal.pone.0108310 (PMC4169622; doi:10.1371/journal.pone.0108310)
Supplement: Table S5 — Structures with O3β nucleoside triphosphate interactions. (XLSX) [file pone.0108310.s006.xlsx]

## Sheet: Table S5
Table S5. Structures in which the O3β oxygen of a nucleoside triphosphate has interactions other than water. Conserved motifs in protein sequence data were identified using ProSite.
*	From paper referencing PDB structure.
**	From PROSITE
		Ligand				Residue				Motif
PDB ID	Enzyme	Name	Chain	Number	Oxygen	Atom Name	Type	Number	Chain	AA Range	Motif sequence	Position in Motif	Name of Motif/Region
O3β―Pγ Structures
1A5U	Pyruvate kinase	ATP	A	535	O3B	ND2	ASN	74	A
						NH2	ARG	119	A
1A82	Dethiobiotin synthetase	ATP	A	802	O3B	N	GLU	12	A	8 - 16:	GtdtevGKT	5	Similarity to Walker A motif
						OE1	GLU	12	A
1AM4	Cdc42Hs G-protein, P50-RHOGAP	GNP	D	678	N3B	N	ALA	513	D	510 - 517:	GdgavGKT	4	Walker A motif
1AQ2	Phosphoenolpyruvate carboxykinase	ATP	A	541	O3B	N	GLY	251	A	248-255	GlsgtGKT	4	Walker A motif
1B63	MUTL (DNA mismatch repair ATPase)	ANP	A	380	N3B	N	PHE	94	A	93 - 99:	GFRGEAL	2	DNA mismatch repair proteins mutL / hexB / PMS1 signature**
						N	GLY	96	A			4
1BIF	6-Phosphofructo-2-Kinase/Fructose-2,6-Bisphosphatase Bifunctional enzyme	AGS	A	500	O3B	N	ALA	48	A	45-52	GlparGKT	4	Walker A motif
						NZ	LYS	172	A
1BXR	Carbamoyl Phosphate Synthetase	ANP	A	1083	N3B	NE2	HIS	243	A
1C1Y	Rap1A, c-Raf1 serine/threonine kinase	GTP	A	170	O3B	N	GLY	13	A	10 - 17:	GsggvGKS	4	Walker A motif
1E4G	FTSA Cell division protein	ATP	T	500	O3B	N	SER	17	T
						OG	SER	17	T
1F2U	Rad50 ABC-ATPase	ATP	A	901	O3B	N	GLY	33	A	30 - 37:	GqngsGKS	4	Walker A motif
1G17	SEC4 G-protein	GNP	A	201	N3B	N	GLY	30	A	27 - 34:	GdsgvGKS	4	Walker A motif
1G7T	IF2, EIF5B initiation factor	GNP	A	601	N3B	OD1	ASP	15	A
1GJV	a-ketoacid dehydrogenase kinase	SAP	A	1383	O3B	N	GLY	337	A	238 - 374			Histidine kinase domain profile**
1GS5	N-Acetyl-L-Glutamate kinase	ANP	A	1260	N3B	N	GLY	11	A
1I6I	KIF1A Motor domain	ACP	A	500	C3B	N	GLY	100	A	97 - 104:	GqtgaGKS	4	Walker A motif
1JST	Cyclin-dependent kinase-2	ATP	A	300	O3B	O	GLY	13	A	10-33			Protein kinases ATP-binding region signature**
1K5D	Ran G-protein	GNP	A	1250	N3B	N	GLY	20	A	17 - 24:	GdggtGKT	4	Walker A motif
1KO5	Gluconate kinase	ATP	A	302	O3B	N	GLY	18	A	15-22	GvsgsGKS	4	Walker A motif
1LII	Adenosine kinase	ACP	A	799	C3B	N	ALA	316	A	312 - 325:	DTnGAGDafvGGFL	5	pfkB family of carbohydrate kinases signature 2**
						N	GLY	317	A			6
						O	THR	313	A			7
1M2O	Sar1, Sec23 G-protein and GAP	GNP	B	5200	N3B	N	ASN	33	B	30 - 37:	GldnaGKT	4	Walker A motif
						NH1	ARG	722	A
1MH1	Rac1 G-protein	GNP	A	200	N3B	N	ALA	13	A	10 - 17:	GdgavGKT	4	Walker A motif
1MX0	topoisomerase subunit	ANP	A	900	N3B	N	GLY	109	A
1N6H	Rab5a G-protein	GNP	A	200	N3B	N	ALA	30	A	27 - 34:	GesavGKS	4	Walker A motif
1NGJ	Heat-Shock 70 protein	ANP	A	486	N3B	N	GLY	202	A	197 - 210:	IFDLGGGTfdvSIL	6	Heat shock hsp70 proteins family signature 2**
1NHI	MUTL (DNA mismatch repair ATPase)	ANP	A	380	N3B	N	PHE	94	A	93 - 99:	GFRGEAL	2	DNA mismatch repair proteins mutL / hexB / PMS1 signature**
						N	GLY	96	A			4
1OXV	GlcV ABC-ATPase	ANP	A	1104	N3B	N	GLY	41	A	38 - 45:	GpsgaGKT	4	Walker A motif
1PVG	ATPase region of topoisomerase II	ANP	A	901	N3B	N	ARG	141	A
						N	GLY	143	A
1R2Q	Rab5a GTPase Domain	GNP	A	200	N3B	N	ALA	30	A	27 - 34:	GesavGKS	4	Walker A motif
1SVM	SV40 large T antigen helicase domain	ATP	A	800	O3B	N	ASP	429	A	426 - 433:	GpidsGKT	4	Walker A motif
1SX3	GroEL14 chaperonin protein	ATP	A	1	O3B	N	THR	89	A
						N	THR	90	A
1TZ6	Aminoimidazole Riboside kinase	ACP	A	401	C3B	NZ	LYS	187	A
1W2C	Inositol (1,4,5) Triphosphate 3-kinase	ANP	A	1462	N3B	OD2	ASP	416	A				ID416FG motif*
1W5A	FTSZ Dimer tubulin homolog	GTP	A	500	O3B	N	GLY	134	A	123 - 144:	DMvFITCGlGGGTGTGSAPVVA	12	FtsZ protein signature 2**
						N	THR	135	A			13
1W5T	ORC2 DNA Replication Initiation protein	ANP	A	700	N3B	N	GLY	62	A	59 - 66:	GrvgiGKT	4	Walker A motif
						NH1	ARG	260	A
1XDP	Polyphosphate kinase	ATP	A	701	O3B	NE2	HIS	592	A
1Y8P	Kinase 3, lipoyl domain 2 of pyruvate dehydrogenase complex	ATP	A	504	O3B	N	GLY	323	A	238 - 362			Histidine kinase domain profile**
1YTM	phosphoenolpyruvate carboxykinase	ATP	A	541	O3B	N	GLY	245	A	242 - 249:	GlsgtGKT	4	Walker A motif
1Z2P	Inositol 1,3,4-trisphosphate 5/6-kinase	ACP	X	1476	C3B	ND2	ASN	210	X
1ZXM	Topo IIa ATPase	ANP	A	901	N3B	N	ARG	162	A
						N	GLY	164	A
2AJ4	Galactokinase	ANP	A	532	N3B	OG	SER	171	A
2BMU	UMP kinase	ANP	A	1226	N3B	OG	SER	10	A
2DB3	DEAD-box RNA helicase	ANP	A	2901	N3B	N	GLY	292	A	276 - 453:		16	Superfamilies 1 and 2 helicase ATP-binding type-1 domain profile**
						NH2	ARG	582	A	477 - 621		105	Superfamilies 1 and 2 helicase C-terminal domain profile**
2DWP	6-phosphofructo-2-kinase/fructose-2,6-bisphosphatase	ACP	A	700	C3B	N	ALA	44	A	41- 48:	GlparGKT	4	Walker A motif
2EWS	Pantothenate kinase	ANP	A	1001	N3B	OG1	THR	99	A				pseudo p-loop*
2FPM	RadA recombinase	ANP	A	401	N3B	N	GLY	108	A	105 - 112:	GvfgsGKT	4	Walker A motif
2GJK	Upf1 helicase core	ANP	A	990	N3B	N	GLY	495	A	492 - 499:	GppgtGKT	4	Walker A motif
						NH2	ARG	703	A
2IO7	Bifunctional glutathionylspermidine synthetase/amidase	ANP	A	964	N3B	OE2	GLU	330	A				Highly conserved residue*
2IS4	UvrD DNA helicase	ANP	A	700	N3B	N	GLY	32	A	8 - 286		24	UvrD-like DNA helicase ATP-binding domain profile**
						NH2	ARG	284	A			276
2J4J	Uridylate kinase	ACP	D	228	C3B	NZ	LYS	10	D
2JLV	NS3 Helicase	ANP	A	1619	N3B	N	GLY	196	A	180 - 336		16	Superfamilies 1 and 2 helicase ATP-binding type-1 domain profile**
						NH1	ARG	463	A	331 - 512		132	Superfamilies 1 and 2 helicase C-terminal domain profile**
2P0C	MER Tyrosine-protein kinase	ANP	A	1	N3B	OD1	ASN	728	A	592 - 858			Protein kinase domain profile**
2PZE	CFTR first nucleotide binding domain	ATP	A	1	O3B	N	GLY	461	A	458 - 465:	GstgaGKT	4	Walker A motif
2QO9	EphA3 kinase	ANP	A	948	N3B	O	ALA	629	A	627 - 653:			Protein kinases ATP-binding region signature**
2QQ0	Thymidine kinase	ANP	A	601	N3B	N	TYR	13	A	10 - 17:	GpmysGKT	4	Walker A motif
2QT0	nicotinamide riboside kinase 1	ANP	A	1102	N3B	NH1	ARG	132	A
2QTV	Sec23, Sar1, Sec31 G-protein and GAP proteins	GNP	B	200	N3B	N	ASN	33	B	30 - 37:	GldnaGKT	4	Walker A motif
						NH1	ARG	722	A
2W00	HSDR Subunit OF ECOR124I restriction enzyme	ATP	A	1886	O3B	NH2	ARG	691	A
2X9H	Myosin-2 motor domain	AD9	A	1001	O3B	N	GLY	182	A	179 - 186:	GesgaGKT	4	Walker A motif
						ND2	ASN	233	A
3A1C	CopA ATPase	ACP	A	997	C3B	OG1	THR	426	A
3A4L	O-phosphoseryl-tRNA(Sec) kinase	ANP	A	301	N3B	N	GLY	14	A	11 - 18:	GlpgvGKS	4	Walker A motif
						NH1	ARG	120	A				Rx3R motif*
3DCB	NOD kinesin	ANP	A	401	N3B	N	GLY	90	A	87 - 94:	GqtgtGKS	4	Walker A motif
3DT7	Phosphoenolpyruvate carboxykinase	GTP	A	800	O3B	N	ALA	287	A	284 - 292:	FPSACGKTN	4	Phosphoenolpyruvate carboxykinase (GTP) signature**
3EHG	DesK histidine kinase	ATP	A	1	O3B	ND1	HIS	335	A
3EW9	RADA recombinase	ANP	A	401	N3B	N	GLY	108	A	105 - 112:	GmfgsGKT	4	Walker A motif
3FHT	DEAD-box protein 5 RNA helicase	ANP	A	480	N3B	N	GLY	141	A	125 - 295		16	Superfamilies 1 and 2 helicase ATP-binding type-1 domain profile**
						NH2	ARG	432	A	306 - 467		126	Superfamilies 1 and 2 helicase C-terminal domain profile**
3GON	Phosphomevalonate kinase	ANP	A	500	N3B	OG	SER	213	A
3GPL	RecD2 helicase	ANP	A	801	N3B	N	GLY	363	A	359 - 367:	GgpgtGKS	4	Walker A motif
						NH1	ARG	493	A
3HQD	Kinesin Eg5 motor domain	ANP	A	601	N3B	N	GLY	108	A	105 - 112:	GqtgtGKT	4	Walker A motif
						ND2	ASN	229	A	17 - 290		212	Kinesin motor domain profile
3I5X	DEAD box protein Mss116p helicase	ANP	A	1000	N3B	N	GLY	155	A	139 - 326		16	Superfamilies 1 and 2 helicase ATP-binding type-1 domain profile**
						NH2	ARG	469	A	355 - 512		114	Superfamilies 1 and 2 helicase C-terminal domain profile**
3IEV	ERA G-protein	GNP	A	501	N3B	N	ASN	13	A	10 - 17:	GkpnvGKS	4	Walker A motif
3QF7	Mre11, Rad50 nuclease and ABC ATPase	ANP	A	853	N3B	N	GLY	33	A	30 - 37:	GpngaGKS	4	Walker A motif
3RLF	Maltose-binding protein,maltose transporter	ANP	A	2501	N3B	N	GLY	39	A	36 - 43:	GpsgcGKS	4	Walker A motif
3RUV	Cpn-rls chaperonin	ANP	A	545	N3B	N	THR	94	A
3RYC	Tubulin, RB3 stathmin-like domain	GTP	A	600	O3B	N	GLY	144	A	142 - 148:	GGGTGSG	3	Tubulin subunits alpha, beta, and gamma signature**
						N	THR	145	A			4
3T1Q	MglA, MglB G-protein and GAP	GNP	A	197	N3B	N	LEU	22	A	19 - 26:	GpglsGKT	4	Walker A motif
3UIE	Adenosine 5'-phosphosulfate kinase	ANP	A	402	N3B	N	GLY	111	A	108 - 115:	GlsgsGKS	4	Walker A motif
4DLU	H-Ras G-protein	GNP	A	201	N3B	N	GLY	13	A	10 - 17:	GaggvGKS	4	Walker A motif
4EHU	Activator of 2-hydroxyisocaproyl-CoA dehydratase (ATPase)	ANP	A	302	N3B	N	SER	10	A
						N	GLY	102	A
						OG	SER	10	A
