# Supplementary material for: Common Hydrogen Bond Interactions in Diverse Phosphoryl Transfer Active Sites
Source: PLoS One. 2014 Sep 19;9(9):e108310. doi: 10.1371/journal.pone.0108310 (PMC4169622; doi:10.1371/journal.pone.0108310)
Supplement: Table S6 — Salt bridges to nucleotide γ-oxygens. (XLSX) [file pone.0108310.s007.xlsx]

## Sheet: Table S3
Table S3. Pairwise t-tests between structure sets. Resolution cutoff: 2.7 Å
A
Interactions between Positively charged hydrogen bond donors and nucleotide phosphate oxygens. For non-bridging oxygens, interations are totaled over the two (α, β) or three (γ) oxygens in the group.
		Non-bridging oxygens			Bridging oxygens
Structure set	# structures	Mean number of interactions +/ Standard error (Mean/# of lone pairs)
		α	β	γ	O5'	α	β
Non-catalytic sites	50	0.9 ± 0.2	1.1 ± 0.2	2.0 ± 0.2	0.1 ± 0.1	0.1 ± 0.0	0.3 ± 0.1
Catalytic sites	255	0.6 ± 0.1	0.8 ± 0.1	1.4 ± 0.1	0.1 ± 0.0	0.1 ± 0.0	0.2 ± 0.0
p-values from pairwise t-tests
		α	β	γ	O5'	α	β
Catalytic sites vs. Non-catalytic sites		0.0092	0.035	0.0074	0.16	0.16	0.015
B
Interactions between neutral hydrogen bond donors and nucleotide phosphate oxygens.
		Non-bridging oxygens			Bridging oxygens
Structure set	# structures	Mean number of interactions +/ Standard error (Mean/# of lone pairs)
		α	β	γ	O5'	α	β
Non-catalytic sites	50	0.6 ± 0.1	0.8 ± 0.2	1.4 ± 0.2	0.1 ± 0.0	0.1 ± 0.1	0.2 ± 0.1
Catalytic sites	255	1.0 ± 0.1	1.9 ± 0.1	1.5 ± 0.1	0.0 ± 0.0	0.2 ± 0.0	0.4 ± 0.0
p-values from pairwise t-tests
		α	β	γ	O5'	α	β
Catalytic sites vs. Non-catalytic sites		0.041	6e-06	0.59	0.32	0.26	0.025
