# Supplementary material for: Common Hydrogen Bond Interactions in Diverse Phosphoryl Transfer Active Sites
Source: PLoS One. 2014 Sep 19;9(9):e108310. doi: 10.1371/journal.pone.0108310 (PMC4169622; doi:10.1371/journal.pone.0108310)
Supplement: Table S7 — Pairwise t-tests for interactions between different oxygen types. (XLSX) [file pone.0108310.s008.xlsx]

## Sheet: Table S7
Table S7. Pairwise t-tests between oxygen types. The resolution cutoff is 2.0 Å and water is included in the analysis.
	Non-bridging oxygens			Bridging oxygens
	α x β	α x γ	β x γ	O5' x α	O5' x β	α x β
O3β―Pγ-cleaving sites	0.00014	0.56358	0.00241	0.2184	< 2E-16	2.2e-12
Pα―O3α-cleaving sites	0.69599	0.56358	0.33199	0.11382	0.20674	0.75972
Non-catalytic binding sites	0.57956	0.37238	0.70341	0.17566	0.11382	0.81538
